# Supplementary material for: Economic Benefits from the Use of Mass Trapping in the Management of Diamondback Moth, Plutella xylostella, in Central America
Source: Insects. 2023 Feb 1;14(2):149. doi: 10.3390/insects14020149 (PMC9967554; doi:10.3390/insects14020149)
Supplement: Supplementary file 1 [file insects-14-00149-s001.zip]

Archive with 1 entries (1 files):
- insects-2149800-supplementary.xlsx
