# Supplementary material for: Economic Benefits from the Use of Mass Trapping in the Management of Diamondback Moth, Plutella xylostella, in Central America
Source: Insects. 2023 Feb 1;14(2):149. doi: 10.3390/insects14020149 (PMC9967554; doi:10.3390/insects14020149)
Supplement: Supplementary file 1 [file insects-14-00149-s001.zip › insects-2149800-supplementary.xlsx]

## Sheet: Raw Data Cycle 1 CR
Supplementary Table S1. Populations, damage and Cost Analysis Cycle I
1. Insect populations
Plot	Crop	Captures wk 1	Captures wk 2	Captures wk 3	Captures wk 4	Captures wk 5	Captures wk 6	Captures wk 7	Captures wk 8	Captures wk 9
IPM 1	Cabbage	4	2	2	1	4	2	2	1	4
IPM 1	Cabbage	3	0	0	6	8	0	0	6	8
IPM 1	Cabbage	3	0	0	3	1	0	0	3	1
IPM 1	Cabbage	2	1	8	1	1	1	8	1	1
IPM 1	Cabbage	2	1	5	5	1	1	5	5	1
IPM 1	Cabbage	3	1	0	6	2	1	0	6	2
IPM 1	Cabbage	3	3	0	3	0	3	0	3	0
IPM 1	Cabbage	4	1	0	1	0	1	0	1	0
IPM 1	Cabbage	4	1	2	1	6	1	2	1	6
IPM 1	Cabbage	5	4	4	2	3	4	4	2	3
IPM 1	Cabbage	7	0	3	2	1	0	3	2	1
IPM 1	Cabbage	6	0	1	6	2	0	1	6	2
IPM 1	Cabbage	1	0	0	3	2	0	0	3	2
IPM 1	Cabbage	7	1	6	2	3	1	6	2	3
IPM 1	Cabbage	7	0	1	3	5	0	1	3	5
IPM 1	Cabbage	2	1	1	2	3	1	1	2	3
IPM 1	Cabbage	4	1	0	0	4	1	0	0	4
IPM 1	Cabbage	4	2	5	6	4	2	5	6	4
IPM 1	Cabbage	7	0	4	2	5	0	4	2	5
IPM 1	Cabbage	2	10	0	4	3	10	0	4	3
Average /wk		4	1.45	2.1	2.95	2.9	1.45	2.1	2.95	2.9
Average/night		0.571429	0.207143	0.3	0.421429	0.414286	0.207143	0.3	0.421429	0.414286
SD
2. Damage assessment according to scale
Week	Damage FCP Control Plots	Damage IPM plot
4	0	0
4	0	0
4	0	0
4	0	0
4	1	0
4	0	0
4	0	0
4	0	0
4	1	0
4	1	0
4	0	0
4	0	0
4	0	1
4	0	2
4	0	1
4	1	0
4	0	0
4	0	0
4	0	0
4	0	2
4	0	0
4	1	0
4	1	2
4	0	0
4	0	0
4	1	0
4	0	0
4	0	0
4	0	0
4	0	1
4	0	0
4	0	0
4	0	0
4	2	2
4	0	1
4	0	0
4	0	0
4	0	0
4	0	1
4	1	0
5	0	0
5	0	0
5	0	0
5	1	2
5	0	0
5	1	1
5	0	1
5	0	3
5	1	3
5	0	1
5	0	3
5	0	1
5	0	1
5	0	1
5	0	0
5	0	0
5	0	0
5	0	2
5	0	0
5	1	0
5	0	1
5	0	0
5	0	0
5	0	0
5	0	1
5	0	1
5	1	3
5	0	0
5	0	0
5	0	0
5	0	2
5	1	0
5	0	1
5	0	1
5	0	0
5	0	0
5	2	1
5	0	0
5	1	0
5	1	1
6	4	0
6	0	0
6	0	2
6	1	1
6	0	0
6	0	1
6	1	1
6	0	0
6	0	1
6	1	1
6	0	0
6	0	0
6	0	1
6	0	3
6	0	1
6	1	1
6	0	0
6	0	0
6	1	0
6	2	0
6	1	0
6	1	1
6	0	1
6	2	1
6	1	1
6	0	0
6	0	0
6	0	1
6	1	0
6	0	1
6	0	1
6	0	3
6	1	1
6	0	0
6	0	0
6	1	0
6	0	1
6	0	1
6	1	1
6	0	0
7	1	0
7	1	2
7	4	1
7	0	2
7	4	0
7	1	1
7	0	2
7	1	0
7	0	0
7	0	2
7	0	0
7	0	0
7	3	1
7	0	0
7	0	1
7	1	2
7	0	3
7	0	0
7	1	0
7	0	2
7	0	2
7	2	1
7	3	0
7	0	0
7	0	0
7	3	1
7	0	0
7	1	0
7	0	1
7	4	2
7	2	0
7	0	0
7	5	3
7	0	0
7	1	1
7	3	1
7	1	0
7	2	1
7	4	1
7	3	0
8	0	2
8	1	0
8	5	0
8	0	3
8	1	1
8	1	0
8	4	0
8	0	0
8	2	0
8	0	2
8	0	0
8	4	0
8	1	1
8	2	0
8	0	0
8	0	3
8	2	0
8	0	3
8	0	0
8	5	0
8	4	0
8	0	0
8	0	2
8	5	0
8	0	0
8	0	0
8	0	0
8	0	0
8	2	0
8	0	0
8	1	2
8	4	1
8	2	0
8	1	0
8	0	1
8	0	1
8	0	0
8	0	2
8	0	4
8	0	0
9	0	0
9	4	3
9	3	1
9	0	0
9	1	0
9	0	0
9	1	0
9	1	2
9	0	0
9	2	0
9	0	4
9	0	1
9	1	0
9	2	0
9	0	3
9	0	4
9	2	4
9	0	5
9	0	0
9	0	0
9	3	0
9	0	2
9	2	0
9	0	4
9	0	0
9	0	0
9	0	0
9	0	0
9	0	2
9	0	0
9	0	3
9	0	0
9	0	3
9	0	0
9	0	0
9	0	0
9	0	0
9	0	0
9	0	4
9	0	4
3. Costs associated to diamond back moth control
Farm	Plot size tested (m2)	Crop	Insecticides used	Reported Insecticide applications in FCP plot	Reported Insecticide Applications in IPM plot	Cost per insecticide application ($)	Total cost insecticides MT	Total Cost Mass Trapping (phero.+trap+labour)	Total costs ($) MT	Cost per m2 MT ($)	Total cost insecticides Control	Total costs ($) Control	Cost per m2 FCP ($)
Aguilar	5000	Cabbage	Bacillus thuringiensis	10	7	80	560	142	702	0.1404	800	800	0.16
			Emamectin Benzoate
			Spinetoram
4. Economic Analysis
Markettable yield
	Expected Yield (tons/ ha)	Obtained Markettable Yield (tons/ha)
FCP Control Plot	33	28
IPM plot	33	28
Gross Profit		Price per ton ($)	Gross Profit ($)/ha
	FCP Control Plot	490	13720
	IPM plot	490	13720
Net Profit		Total cost/ha	Net profit ($/ha)
	FCP Control Plot	1600	12120
	IPM plot	1404	12316
	Difference		196
	% difference		1.59143

## Sheet:  Raw Data Cycle 2 CR
Supplementary Table S2. Populations, damage and Cost Analysis Cycle II
1. Insect populations
Plot	Crop	Captures wk 1	Captures wk 2	Captures wk 3	Captures wk 4	Captures wk 5	Captures wk 6	Captures wk 7	Captures wk 8	Captures wk 9	Captures wk 10	Captures wk 11	Captures wk 12
IPM 2	Cabbage	0	1	3	0	1	1	3	8	8	17	19	12
IPM 2	Cabbage	1	2	3	4	0	0	2	6	12	9	8	4
IPM 2	Cabbage	0	2	9	3	1	6	1	19	2	1	23	0
IPM 2	Cabbage	1	3	3	2	1	5	0	13	4	0	19	10
IPM 2	Cabbage	3	3	4	4	4	7	4	12	33	3	123	6
IPM 2	Cabbage	0	2	2	2	4	5	1	12	23	16	116	4
IPM 2	Cabbage	2	1	2	9	5	9	5	7	19	10	71	0
IPM 2	Cabbage	2	8	2	0	4	1	19	5	6	9	23	0
IPM 2	Cabbage	1	4	0	0	3	2	1	21	11	3	34	13
IPM 2	Cabbage	0	3	1	1	15	7	11	28	6	0	60	0
IPM 2	Cabbage	0	0	6	2	4	8	0	9	15	5	30	12
IPM 2	Cabbage	0	0	2	4	3	5	13	30	8	17	6	18
IPM 2	Cabbage	2	3	7	0	5	3	2	57	6	14	38	0
IPM 2	Cabbage	0	2	2	4	8	4	11	10	3	46	48	0
IPM 2	Cabbage	0	0	6	3	0	5	3	39	20	13	17	15
IPM 2	Cabbage	0	5	1	5	0	2	1	12	14	29	11	22
IPM 2	Cabbage	0	0	1	1	1	6	15	12	15	23	9	12
IPM 2	Cabbage	0	2	5	6	0	2	35	4	15	37	7	5
IPM 2	Cabbage	0	2	1	3	2	25	22	5	6	9	42	19
IPM 2	Cabbage	0	3	2	2	2	3	7	6	25	16	23	27
Average /wk		0.6	2.3	3.1	2.75	3.15	5.3	7.8	15.75	12.55	13.85	36.35	8.95
Average / night		0.0857143	0.328571	0.442857	0.392857	0.45	0.757143	1.11429	2.25	1.79286	1.97857	5.19286	1.27857
2. Costs associated to diamond back moth control
Farm	Plot size tested (m2)	Crop	Insecticides used	Reported Insecticide applications in FCP plot	Reported Insecticide Applications in IPM plot	Cost per insecticide application ($)	Total cost insecticides MT	Total Cost Mass Trapping (phero.+trap+labour)	Total costs MT ($)	Cost per m2 MT ($)	Total cost insecticides Control	Total costs ($) Control	Cost per m2 FCP ($)
Milton	8000	Cabbage	Bacillus thuringiensis	10	7	80	560	230	790	0.09875	800	800	0.1
			Emamectin Benzoate
			Spinetoram
3. Economic Analysis
Markettable yield
	Expected Yield (tons/ ha)	Obtained Markettable Yield
FCP Control Plot	33	30
IPM plot	33	37.16
Gross Profit
		Price per ton ($)	Gross Profit ($)/ha
	FCP Control Plot	490	14700
	IPM plot	490	18208.4
Net Profit
	Total cost/ha	Net profit ($/ha)
FCP Control Plot	1000	13700
IPM plot	987.5	17220.9
	Difference	3520.9
	% difference	20.4455

## Sheet: Raw Data Cycle 3 CR
Supplementary Table S3. Populations, damage and Cost Analysis Cycle III
1. Insect populations		IPM Treated plots
Farm	Crop	Captures wk 1	Captures wk 2	Captures wk 3	Captures wk 4	Captures wk 5	Captures wk 6	Captures wk 7	Captures wk 8	Captures wk 9	Captures wk 10	Captures wk 11
IPM3	Cabbage	0	0	2	3	6	11	14	7	8
IPM3	Cabbage	0	2	1	11	5	12	12	9	7
IPM3	Cabbage	0	3	1	3	4	17	5	8	4
IPM3	Cabbage	0	1	0	6	10	6	31	11	7
IPM3	Cabbage	0	0	1	3	13	20	28	19	17
IPM3	Cabbage	0	2	1	4	13	13	12	14	28
Average/wk		0	1.33333	1	5	8.5	13.1667	17	11.3333	11.8333
Average/night		0	0.190476	0.142857	0.714286	1.21429	1.88095	2.42857	1.61905	1.69048
IPM4	Cabbage	2	5	4	5	13	2
IPM4	Cabbage	6	9	7	7	24	12
IPM4	Cabbage	5	6	3	6	4	3
IPM4	Cabbage	3	1	1	7	7	6
IPM4	Cabbage	2	9	9	8	11	8
IPM4	Cabbage	1	3	1	3	6	3
Average/wk		3.16667	5.5	4.16667	6	10.8333	5.66667
Average/night		0.452381	0.785714	0.595238	0.857143	1.54762	0.809524
IPM5	Cabbage	0	1	6	15	29	53	48	18	30	16	15
IPM5	Cabbage	2	0	4	19	19	38	62	27	26	9	15
IPM5	Cabbage	5	2	12	13	16	56	93	57	60	25	18
IPM5	Cabbage	1	5	5	5	13	23	38	35	60	30	26
IPM5	Cabbage	1	1	1	1	8	11	15	31	25	25	11
IPM5	Cabbage	0	1	5	3	2		48	69	44	24	21
Average/wk		1.5	1.66667	5.5	9.33333	14.5	36.2	50.6667	39.5	40.8333	21.5	17.6667
Average/night		0.214286	0.238095	0.785714	1.33333	2.07143	5.17143	7.2381	5.64286	5.83333	3.07143	2.52381
		FCP Control plots
FCP3	Cabbage	4	0	6	37	60	55	11	25
FCP3	Cabbage	10	9	10	12	17	11	12	3
FCP3	Cabbage	6	0	5	17	20	18	13	11
Average/wk		6.66667	3	7	22	32.3333	28	12	13
Average/night		0.952381	0.428571	1	3.14286	4.61905	4	1.71429	1.85714
FCP4	Cabbage	9	6	7	5	5	3	13	0	5
FCP4	Cabbage	8	5	7	6	3	2	12	0	13
FCP4	Cabbage	9	15	12	4	5	1	2	0	6
FCP4	Cabbage	15	18	20	10	7	5	5	1	0
FCP4	Cabbage	0	1	13	4	6	10	5	0	0
FCP4	Cabbage	0	2	6	2	7	4	4	1	10
Average/wk		6.83333	7.83333	10.8333	5.16667	5.5	4.16667	6.83333	0.333333	5.66667
Average/night		0.97619	1.11905	1.54762	0.738095	0.785714	0.595238	0.97619	0.047619	0.809524
FCP5	Cabbage	3	2	11	6	29	47	61	35	86	31
FCP5	Cabbage	3	9	10	11	52	72	40	37	40	35
FCP5	Cabbage	3	17	7	6	37	44	19	16	42	32
Average/wk		3	9.33333	9.33333	7.66667	39.3333	54.3333	40	29.3333	56	32.6667
Average/night		0.428571	1.33333	1.33333	1.09524	5.61905	7.7619	5.71429	4.19048	8	4.66667
2. Damage assessment according to scale
Plot	Week	Damage score
IPM3	1	0
IPM3	1	0
IPM3	1	0
IPM3	1	0
IPM3	1	0
IPM3	1	0
IPM3	1	0
IPM3	1	0
IPM3	1	0
IPM3	1	1
IPM3	1	0
IPM3	1	0
IPM3	1	0
IPM3	1	0
IPM3	1	0
IPM3	1	0
IPM3	1	0
IPM3	1	1
IPM3	1	0
IPM3	1	0
IPM3	2	0
IPM3	2	1
IPM3	2	0
IPM3	2	0
IPM3	2	0
IPM3	2	2
IPM3	2	0
IPM3	2	0
IPM3	2	1
IPM3	2	0
IPM3	2	0
IPM3	2	0
IPM3	2	0
IPM3	2	0
IPM3	2	1
IPM3	2	0
IPM3	2	0
IPM3	2	0
IPM3	2	0
IPM3	2	0
IPM3	3	0
IPM3	3	2
IPM3	3	1
IPM3	3	1
IPM3	3	1
IPM3	3	2
IPM3	3	0
IPM3	3	0
IPM3	3	1
IPM3	3	0
IPM3	3	0
IPM3	3	0
IPM3	3	0
IPM3	3	0
IPM3	3	2
IPM3	3	0
IPM3	3	0
IPM3	3	0
IPM3	3	1
IPM3	3	0
IPM3	4	1
IPM3	4	1
IPM3	4	1
IPM3	4	2
IPM3	4	1
IPM3	4	1
IPM3	4	0
IPM3	4	0
IPM3	4	0
IPM3	4	2
IPM3	4	0
IPM3	4	2
IPM3	4	0
IPM3	4	1
IPM3	4	2
IPM3	4	1
IPM3	4	1
IPM3	4	1
IPM3	4	1
IPM3	4	1
IPM3	5	1
IPM3	5	1
IPM3	5	2
IPM3	5	1
IPM3	5	1
IPM3	5	2
IPM3	5	1
IPM3	5	1
IPM3	5	1
IPM3	5	1
IPM3	5	1
IPM3	5	1
IPM3	5	1
IPM3	5	1
IPM3	5	1
IPM3	5	2
IPM3	5	1
IPM3	5	1
IPM3	5	1
IPM3	5	1
IPM3	6	1
IPM3	6	1
IPM3	6	1
IPM3	6	1
IPM3	6	1
IPM3	6	1
IPM3	6	1
IPM3	6	1
IPM3	6	1
IPM3	6	2
IPM3	6	1
IPM3	6	2
IPM3	6	1
IPM3	6	1
IPM3	6	1
IPM3	6	1
IPM3	6	1
IPM3	6	1
IPM3	6	2
IPM3	6	1
IPM3	7	1
IPM3	7	1
IPM3	7	0
IPM3	7	1
IPM3	7	0
IPM3	7	0
IPM3	7	1
IPM3	7	1
IPM3	7	2
IPM3	7	0
IPM3	7	1
IPM3	7	2
IPM3	7	1
IPM3	7	1
IPM3	7	2
IPM3	7	1
IPM3	7	1
IPM3	7	1
IPM3	7	1
IPM3	7	2
IPM3	8	1
IPM3	8	1
IPM3	8	1
IPM3	8	1
IPM3	8	1
IPM3	8	3
IPM3	8	1
IPM3	8	1
IPM3	8	1
IPM3	8	1
IPM3	8	1
IPM3	8	1
IPM3	8	1
IPM3	8	2
IPM3	8	2
IPM3	8	1
IPM3	8	2
IPM3	8	4
IPM3	8	2
IPM3	8	1
IPM3	9	2
IPM3	9	1
IPM3	9	1
IPM3	9	1
IPM3	9	2
IPM3	9	1
IPM3	9	1
IPM3	9	1
IPM3	9	1
IPM3	9	1
IPM3	9	1
IPM3	9	0
IPM3	9	1
IPM3	9	1
IPM3	9	1
IPM3	9	1
IPM3	9	1
IPM3	9	1
IPM3	9	1
IPM3	9	1
FCP3	1	1
FCP3	1	1
FCP3	1	0
FCP3	1	1
FCP3	1	1
FCP3	1	1
FCP3	1	0
FCP3	1	1
FCP3	1	0
FCP3	1	1
FCP3	1	0
FCP3	1	1
FCP3	1	1
FCP3	1	0
FCP3	1	0
FCP3	1	1
FCP3	1	1
FCP3	1	1
FCP3	1	0
FCP3	1	1
FCP3	2	3
FCP3	2	1
FCP3	2	0
FCP3	2	1
FCP3	2	1
FCP3	2	0
FCP3	2	1
FCP3	2	0
FCP3	2	0
FCP3	2	1
FCP3	2	1
FCP3	2	2
FCP3	2	2
FCP3	2	0
FCP3	2	0
FCP3	2	1
FCP3	2	1
FCP3	2	3
FCP3	2	0
FCP3	2	5
FCP3	3	1
FCP3	3	2
FCP3	3	2
FCP3	3	5
FCP3	3	4
FCP3	3	1
FCP3	3	2
FCP3	3	1
FCP3	3	0
FCP3	3	2
FCP3	3	0
FCP3	3	2
FCP3	3	0
FCP3	3	1
FCP3	3	2
FCP3	3	0
FCP3	3	1
FCP3	3	1
FCP3	3	2
FCP3	3	1
FCP3	4	1
FCP3	4	1
FCP3	4	2
FCP3	4	1
FCP3	4	0
FCP3	4	1
FCP3	4	2
FCP3	4	5
FCP3	4	0
FCP3	4	1
FCP3	4	1
FCP3	4	0
FCP3	4	1
FCP3	4	1
FCP3	4	1
FCP3	4	1
FCP3	4	0
FCP3	4	1
FCP3	4	1
FCP3	4	1
FCP3	5	0
FCP3	5	1
FCP3	5	1
FCP3	5	0
FCP3	5	1
FCP3	5	0
FCP3	5	1
FCP3	5	1
FCP3	5	1
FCP3	5	1
FCP3	5	1
FCP3	5	2
FCP3	5	0
FCP3	5	0
FCP3	5	1
FCP3	5	1
FCP3	5	1
FCP3	5	1
FCP3	5	0
FCP3	5	1
FCP3	6	0
FCP3	6	1
FCP3	6	1
FCP3	6	1
FCP3	6	1
FCP3	6	1
FCP3	6	1
FCP3	6	0
FCP3	6	1
FCP3	6	1
FCP3	6	1
FCP3	6	1
FCP3	6	0
FCP3	6	1
FCP3	6	1
FCP3	6	1
FCP3	6	1
FCP3	6	0
FCP3	6	1
FCP3	6	1
FCP3	7	0
FCP3	7	0
FCP3	7	0
FCP3	7	1
FCP3	7	0
FCP3	7	1
FCP3	7	0
FCP3	7	1
FCP3	7	0
FCP3	7	0
FCP3	7	2
FCP3	7	0
FCP3	7	1
FCP3	7	2
FCP3	7	1
FCP3	7	2
FCP3	7	0
FCP3	7	0
FCP3	7	1
FCP3	7	0
FCP3	8	1
FCP3	8	0
FCP3	8	1
FCP3	8	0
FCP3	8	1
FCP3	8	1
FCP3	8	0
FCP3	8	1
FCP3	8	0
FCP3	8	1
FCP3	8	0
FCP3	8	0
FCP3	8	1
FCP3	8	1
FCP3	8	0
FCP3	8	0
FCP3	8	1
FCP3	8	0
FCP3	8	1
FCP3	8	0
FCP3	9	0
FCP3	9	5
FCP3	9	0
FCP3	9	5
FCP3	9	1
FCP3	9	0
FCP3	9	4
FCP3	9	0
FCP3	9	5
FCP3	9	1
FCP3	9	1
FCP3	9	4
FCP3	9	1
FCP3	9	2
FCP3	9	0
FCP3	9	0
FCP3	9	3
FCP3	9	0
FCP3	9	0
FCP3	9	1
IPM4	1	0
IPM4	1	0
IPM4	1	0
IPM4	1	0
IPM4	1	0
IPM4	1	0
IPM4	1	0
IPM4	1	0
IPM4	1	0
IPM4	1	1
IPM4	1	0
IPM4	1	0
IPM4	1	0
IPM4	1	0
IPM4	1	0
IPM4	1	0
IPM4	1	0
IPM4	1	1
IPM4	1	0
IPM4	1	0
IPM4	2	0
IPM4	2	1
IPM4	2	0
IPM4	2	0
IPM4	2	0
IPM4	2	2
IPM4	2	0
IPM4	2	0
IPM4	2	1
IPM4	2	0
IPM4	2	0
IPM4	2	0
IPM4	2	0
IPM4	2	0
IPM4	2	1
IPM4	2	0
IPM4	2	0
IPM4	2	0
IPM4	2	0
IPM4	2	0
IPM4	3	0
IPM4	3	2
IPM4	3	2
IPM4	3	2
IPM4	3	1
IPM4	3	2
IPM4	3	0
IPM4	3	0
IPM4	3	1
IPM4	3	0
IPM4	3	0
IPM4	3	0
IPM4	3	0
IPM4	3	0
IPM4	3	2
IPM4	3	0
IPM4	3	0
IPM4	3	0
IPM4	3	1
IPM4	3	0
IPM4	4	1
IPM4	4	2
IPM4	4	1
IPM4	4	1
IPM4	4	1
IPM4	4	1
IPM4	4	0
IPM4	4	0
IPM4	4	0
IPM4	4	2
IPM4	4	0
IPM4	4	2
IPM4	4	0
IPM4	4	2
IPM4	4	1
IPM4	4	1
IPM4	4	1
IPM4	4	2
IPM4	4	1
IPM4	4	1
IPM4	5	2
IPM4	5	1
IPM4	5	2
IPM4	5	1
IPM4	5	1
IPM4	5	2
IPM4	5	1
IPM4	5	1
IPM4	5	1
IPM4	5	1
IPM4	5	1
IPM4	5	1
IPM4	5	1
IPM4	5	1
IPM4	5	1
IPM4	5	2
IPM4	5	1
IPM4	5	1
IPM4	5	1
IPM4	5	1
IPM4	6	2
IPM4	6	1
IPM4	6	1
IPM4	6	1
IPM4	6	1
IPM4	6	1
IPM4	6	1
IPM4	6	1
IPM4	6	1
IPM4	6	2
IPM4	6	1
IPM4	6	2
IPM4	6	1
IPM4	6	1
IPM4	6	1
IPM4	6	1
IPM4	6	1
IPM4	6	2
IPM4	6	1
IPM4	6	1
IPM4	7	1
IPM4	7	1
IPM4	7	0
IPM4	7	1
IPM4	7	0
IPM4	7	0
IPM4	7	1
IPM4	7	1
IPM4	7	1
IPM4	7	0
IPM4	7	1
IPM4	7	2
IPM4	7	1
IPM4	7	1
IPM4	7	2
IPM4	7	1
IPM4	7	1
IPM4	7	1
IPM4	7	1
IPM4	7	2
IPM4	8	1
IPM4	8	1
IPM4	8	1
IPM4	8	1
IPM4	8	1
IPM4	8	1
IPM4	8	1
IPM4	8	1
IPM4	8	1
IPM4	8	1
IPM4	8	1
IPM4	8	1
IPM4	8	1
IPM4	8	1
IPM4	8	1
IPM4	8	1
IPM4	8	1
IPM4	8	1
IPM4	8	2
IPM4	8	1
FCP4	1	0
FCP4	1	0
FCP4	1	2
FCP4	1	1
FCP4	1	0
FCP4	1	1
FCP4	1	0
FCP4	1	0
FCP4	1	1
FCP4	1	2
FCP4	1	1
FCP4	1	0
FCP4	1	0
FCP4	1	1
FCP4	1	0
FCP4	1	0
FCP4	1	0
FCP4	1	1
FCP4	1	0
FCP4	1	0
FCP4	2	3
FCP4	2	1
FCP4	2	3
FCP4	2	0
FCP4	2	0
FCP4	2	1
FCP4	2	0
FCP4	2	0
FCP4	2	0
FCP4	2	0
FCP4	2	0
FCP4	2	0
FCP4	2	0
FCP4	2	0
FCP4	2	0
FCP4	2	0
FCP4	2	0
FCP4	2	1
FCP4	2	0
FCP4	2	0
FCP4	3	1
FCP4	3	0
FCP4	3	1
FCP4	3	0
FCP4	3	0
FCP4	3	0
FCP4	3	0
FCP4	3	2
FCP4	3	1
FCP4	3	1
FCP4	3	0
FCP4	3	2
FCP4	3	5
FCP4	3	1
FCP4	3	2
FCP4	3	1
FCP4	3	1
FCP4	3	2
FCP4	3	1
FCP4	3	5
FCP4	4	0
FCP4	4	0
FCP4	4	5
FCP4	4	0
FCP4	4	0
FCP4	4	5
FCP4	4	0
FCP4	4	1
FCP4	4	2
FCP4	4	1
FCP4	4	1
FCP4	4	1
FCP4	4	1
FCP4	4	2
FCP4	4	2
FCP4	4	2
FCP4	4	1
FCP4	4	1
FCP4	4	4
FCP4	4	1
FCP4	5	1
FCP4	5	3
FCP4	5	1
FCP4	5	1
FCP4	5	0
FCP4	5	2
FCP4	5	5
FCP4	5	2
FCP4	5	2
FCP4	5	0
FCP4	5	2
FCP4	5	1
FCP4	5	1
FCP4	5	0
FCP4	5	1
FCP4	5	1
FCP4	5	1
FCP4	5	1
FCP4	5	3
FCP4	5	5
FCP4	6	0
FCP4	6	3
FCP4	6	5
FCP4	6	5
FCP4	6	3
FCP4	6	5
FCP4	6	1
FCP4	6	1
FCP4	6	1
FCP4	6	1
FCP4	6	1
FCP4	6	1
FCP4	6	4
FCP4	6	2
FCP4	6	1
FCP4	6	1
FCP4	6	1
FCP4	6	4
FCP4	6	2
FCP4	6	2
FCP4	7	1
FCP4	7	1
FCP4	7	2
FCP4	7	0
FCP4	7	0
FCP4	7	2
FCP4	7	1
FCP4	7	0
FCP4	7	0
FCP4	7	1
FCP4	7	2
FCP4	7	0
FCP4	7	0
FCP4	7	0
FCP4	7	5
FCP4	7	0
FCP4	7	0
FCP4	7	1
FCP4	7	1
FCP4	7	0
FCP4	8	1
FCP4	8	2
FCP4	8	1
FCP4	8	1
FCP4	8	1
FCP4	8	1
FCP4	8	1
FCP4	8	0
FCP4	8	2
FCP4	8	2
FCP4	8	1
FCP4	8	1
FCP4	8	0
FCP4	8	1
FCP4	8	1
FCP4	8	2
FCP4	8	5
FCP4	8	5
FCP4	8	5
FCP4	8	1
IPM5	1	0
IPM5	1	0
IPM5	1	0
IPM5	1	0
IPM5	1	0
IPM5	1	0
IPM5	1	0
IPM5	1	0
IPM5	1	0
IPM5	1	0
IPM5	1	0
IPM5	1	0
IPM5	1	0
IPM5	1	0
IPM5	1	0
IPM5	1	0
IPM5	1	0
IPM5	1	0
IPM5	1	0
IPM5	1	0
IPM5	2	0
IPM5	2	1
IPM5	2	0
IPM5	2	0
IPM5	2	0
IPM5	2	0
IPM5	2	0
IPM5	2	0
IPM5	2	0
IPM5	2	0
IPM5	2	0
IPM5	2	0
IPM5	2	0
IPM5	2	0
IPM5	2	0
IPM5	2	1
IPM5	2	0
IPM5	2	0
IPM5	2	1
IPM5	2	0
IPM5	3	2
IPM5	3	1
IPM5	3	1
IPM5	3	1
IPM5	3	1
IPM5	3	1
IPM5	3	2
IPM5	3	1
IPM5	3	2
IPM5	3	0
IPM5	3	0
IPM5	3	0
IPM5	3	0
IPM5	3	1
IPM5	3	1
IPM5	3	0
IPM5	3	0
IPM5	3	0
IPM5	3	0
IPM5	3	1
IPM5	4	1
IPM5	4	1
IPM5	4	1
IPM5	4	2
IPM5	4	2
IPM5	4	1
IPM5	4	0
IPM5	4	1
IPM5	4	2
IPM5	4	0
IPM5	4	0
IPM5	4	0
IPM5	4	0
IPM5	4	1
IPM5	4	0
IPM5	4	2
IPM5	4	0
IPM5	4	1
IPM5	4	0
IPM5	4	0
IPM5	5	1
IPM5	5	1
IPM5	5	1
IPM5	5	1
IPM5	5	2
IPM5	5	2
IPM5	5	1
IPM5	5	2
IPM5	5	2
IPM5	5	0
IPM5	5	1
IPM5	5	1
IPM5	5	1
IPM5	5	1
IPM5	5	1
IPM5	5	1
IPM5	5	0
IPM5	5	0
IPM5	5	0
IPM5	5	0
IPM5	6	1
IPM5	6	1
IPM5	6	1
IPM5	6	1
IPM5	6	1
IPM5	6	1
IPM5	6	1
IPM5	6	2
IPM5	6	1
IPM5	6	0
IPM5	6	1
IPM5	6	1
IPM5	6	2
IPM5	6	1
IPM5	6	0
IPM5	6	0
IPM5	6	1
IPM5	6	1
IPM5	6	1
IPM5	6	1
IPM5	7	1
IPM5	7	1
IPM5	7	1
IPM5	7	1
IPM5	7	1
IPM5	7	1
IPM5	7	1
IPM5	7	1
IPM5	7	1
IPM5	7	1
IPM5	7	1
IPM5	7	1
IPM5	7	1
IPM5	7	1
IPM5	7	1
IPM5	7	1
IPM5	7	1
IPM5	7	1
IPM5	7	1
IPM5	7	1
IPM5	8	1
IPM5	8	1
IPM5	8	2
IPM5	8	0
IPM5	8	2
IPM5	8	1
IPM5	8	1
IPM5	8	1
IPM5	8	1
IPM5	8	2
IPM5	8	1
IPM5	8	1
IPM5	8	1
IPM5	8	1
IPM5	8	1
IPM5	8	1
IPM5	8	1
IPM5	8	5
IPM5	8	1
IPM5	8	1
IPM5	9	1
IPM5	9	1
IPM5	9	1
IPM5	9	1
IPM5	9	1
IPM5	9	1
IPM5	9	1
IPM5	9	1
IPM5	9	1
IPM5	9	1
IPM5	9	1
IPM5	9	1
IPM5	9	1
IPM5	9	1
IPM5	9	1
IPM5	9	1
IPM5	9	1
IPM5	9	1
IPM5	9	1
IPM5	9	1
IPM5	10	1
IPM5	10	1
IPM5	10	1
IPM5	10	1
IPM5	10	1
IPM5	10	1
IPM5	10	1
IPM5	10	1
IPM5	10	1
IPM5	10	1
IPM5	10	1
IPM5	10	1
IPM5	10	1
IPM5	10	1
IPM5	10	1
IPM5	10	2
IPM5	10	1
IPM5	10	1
IPM5	10	1
IPM5	10	1
FCP5	1	1
FCP5	1	1
FCP5	1	0
FCP5	1	0
FCP5	1	3
FCP5	1	0
FCP5	1	2
FCP5	1	0
FCP5	1	0
FCP5	1	0
FCP5	1	1
FCP5	1	0
FCP5	1	0
FCP5	1	0
FCP5	1	0
FCP5	1	2
FCP5	1	0
FCP5	1	0
FCP5	1	0
FCP5	1	0
FCP5	2	0
FCP5	2	0
FCP5	2	0
FCP5	2	0
FCP5	2	0
FCP5	2	0
FCP5	2	0
FCP5	2	0
FCP5	2	0
FCP5	2	0
FCP5	2	0
FCP5	2	0
FCP5	2	0
FCP5	2	0
FCP5	2	0
FCP5	2	0
FCP5	2	0
FCP5	2	1
FCP5	2	0
FCP5	2	0
FCP5	3	0
FCP5	3	0
FCP5	3	1
FCP5	3	1
FCP5	3	0
FCP5	3	0
FCP5	3	0
FCP5	3	1
FCP5	3	1
FCP5	3	1
FCP5	3	0
FCP5	3	2
FCP5	3	0
FCP5	3	0
FCP5	3	0
FCP5	3	2
FCP5	3	0
FCP5	3	0
FCP5	3	0
FCP5	3	0
FCP5	4	0
FCP5	4	0
FCP5	4	2
FCP5	4	1
FCP5	4	1
FCP5	4	0
FCP5	4	1
FCP5	4	0
FCP5	4	1
FCP5	4	0
FCP5	4	2
FCP5	4	0
FCP5	4	2
FCP5	4	0
FCP5	4	1
FCP5	4	1
FCP5	4	1
FCP5	4	1
FCP5	4	0
FCP5	4	0
FCP5	5	1
FCP5	5	1
FCP5	5	1
FCP5	5	1
FCP5	5	1
FCP5	5	0
FCP5	5	1
FCP5	5	2
FCP5	5	2
FCP5	5	1
FCP5	5	1
FCP5	5	1
FCP5	5	1
FCP5	5	1
FCP5	5	2
FCP5	5	1
FCP5	5	0
FCP5	5	2
FCP5	5	2
FCP5	5	2
FCP5	6	1
FCP5	6	2
FCP5	6	2
FCP5	6	1
FCP5	6	2
FCP5	6	2
FCP5	6	2
FCP5	6	1
FCP5	6	1
FCP5	6	5
FCP5	6	1
FCP5	6	1
FCP5	6	2
FCP5	6	1
FCP5	6	2
FCP5	6	1
FCP5	6	1
FCP5	6	1
FCP5	6	1
FCP5	6	1
FCP5	7	2
FCP5	7	0
FCP5	7	0
FCP5	7	1
FCP5	7	0
FCP5	7	1
FCP5	7	0
FCP5	7	1
FCP5	7	2
FCP5	7	2
FCP5	7	1
FCP5	7	2
FCP5	7	1
FCP5	7	2
FCP5	7	2
FCP5	7	2
FCP5	7	2
FCP5	7	2
FCP5	7	1
FCP5	7	3
FCP5	8	2
FCP5	8	1
FCP5	8	1
FCP5	8	2
FCP5	8	1
FCP5	8	2
FCP5	8	1
FCP5	8	0
FCP5	8	1
FCP5	8	1
FCP5	8	1
FCP5	8	0
FCP5	8	1
FCP5	8	0
FCP5	8	2
FCP5	8	1
FCP5	8	1
FCP5	8	1
FCP5	8	1
FCP5	8	1
FCP5	9	1
FCP5	9	2
FCP5	9	1
FCP5	9	1
FCP5	9	1
FCP5	9	1
FCP5	9	1
FCP5	9	1
FCP5	9	1
FCP5	9	1
FCP5	9	2
FCP5	9	5
FCP5	9	1
FCP5	9	1
FCP5	9	0
FCP5	9	1
FCP5	9	2
FCP5	9	1
FCP5	9	1
FCP5	9	1
FCP5	10	4
FCP5	10	1
FCP5	10	5
FCP5	10	1
FCP5	10	2
FCP5	10	1
FCP5	10	2
FCP5	10	1
FCP5	10	1
FCP5	10	1
FCP5	10	2
FCP5	10	1
FCP5	10	1
FCP5	10	2
FCP5	10	1
FCP5	10	1
FCP5	10	1
FCP5	10	1
FCP5	10	1
FCP5	10	2
3. Costs associated to diamond back moth control
Farm	Plot size tested IPM (m2)	Plot size tested FCP (m2)	Crop	Insecticides used	Reported Insecticide applications in control plots	Reported Insecticide Applications in MT plots	Total cost insecticides MT ($)	Total cost insecticides Control ($)	Total Cost Mass Trapping (phero.+trap+labour)	Total costs MT ($)	Cost per m2 MT($)	Total Cost Control (m2)	Cost m2 Control ($)
3	7000	3400	Cabbage	Bacillus thuringiensis	10	5	1039	1280	64	1103	0.157571	1280	0.376471
				Emamectin Benzoate
				Spinetoram
4	7000	7000	Cabbage	Bacillus thuringiensis	10	7	2387	3054	128.4	2515.4	0.359343	3054	0.436286
				Emamectin Benzoate
				Spinetoram
5	3710	2730	Cabbage	Bacillus thuringiensis	10	9	1022	1090	66	1088	0.293261	1090	0.399267
				Emamectin Benzoate
				Spinetoram
4. Economic Analysis
Markettable yield
	Expected Yield (tons/ ha)	Obtained Markettable Yield (tons/ha)
FCP 3	33	37.2
FCP 4	33	28
FCP 5	33	38.8
IPM3	33	22.3
IPM4	33	44
IPM5	33	39.5
Gross Profit
		Price per ton ($)	Gross Profit ($)/ha
	FCP 3	490	18228
	FCP 4	490	13720
	FCP 5	490	19012
	IPM3	490	10927
	IPM4	490	21560
	IPM5	490	19355
Net Profit
	Total cost/ha	Net profit ($/ha)
FCP Control 3	3764.71	14463.3	-5112.01
FCP Control 4	4362.86	9357.14	8609.43
FCP Control 5	3992.67	15019.3	1403.06	196
IPM3	1575.71	9351.29		3521
IPM4	3593.43	17966.6
IPM5	2932.61	16422.4
Average	FCP	12946.6
	IPM	14580.1
	Difference	1633.49
	% difference	11.2036

## Sheet: Raw Data Cycle 4 Nicaragua
Supplementary Table S4. Populations, damage and Cost Analysis Cycle IV
1. Insect populations	1. Insect populations
Farm	Crop	Captures week 1	Captures week 2	Captures week 3	Captures week 4	Captures week 5
IPM 6	Cabbage	10	260	15	25	96
IPM 6	Cabbage	25	205	40	53	140
IPM 6	Cabbage	27	180	50	69	143
IPM 6	Cabbage	60	170	115	100	199
IPM 6	Cabbage	65	148	125	105	289
IPM 6	Cabbage	67	146	129	110	290
IPM 6	Cabbage	70	130	140	112	296
IPM 6	Cabbage	75	132	146	129	300
IPM 6	Cabbage	80	138	149	134	300
IPM 6	Cabbage	81	134	170	176	310
IPM 6	Cabbage	82	120	180	190	305
IPM 6	Cabbage	85	110	190	205	308
IPM 6	Cabbage	90	100	210	215	312
IPM 6	Cabbage	100	95	211	220	325
IPM 6	Cabbage	99	94	245	227	321
IPM 6	Cabbage	98	90	249	240	322
IPM 6	Cabbage	110	75	289	239	345
IPM 6	Cabbage	115	60	295	249	350
IPM 6	Cabbage	145	10	300	280	352
IPM 6	Cabbage	149	25	349	289	351
Average/wk		81.65	121.1	179.85	168.35	282.7
Average/night		11.6643	17.3	25.6929	24.05	40.3857
IPM7	Cabbage	50	75	148	155	253
IPM7	Cabbage	52	80	149	160	255
IPM7	Cabbage	54	85	150	199	256
IPM7	Cabbage	55	99	152	210	260
IPM7	Cabbage	60	110	160	215	268
IPM7	Cabbage	65	112	162	216	270
IPM7	Cabbage	66	115	162	218	275
IPM7	Cabbage	62	125	170	220	280
IPM7	Cabbage	70	130	175	220	284
IPM7	Cabbage	74	135	175	233	285
IPM7	Cabbage	79	136	179	234	286
IPM7	Cabbage	60	110	160	215	268
IPM7	Cabbage	85	140	199	251	294
IPM7	Cabbage	90	152	210	255	297
IPM7	Cabbage	98	199	242	260	310
IPM7	Cabbage	80	248	180	240	290
IPM7	Cabbage	85	140	199	251	294
IPM7	Cabbage	90	152	210	255	297
IPM7	Cabbage	98	199	242	260	310
IPM7	Cabbage	140	247	248	266	315
Average/wk		75.65	139.45	183.6	226.65	282.35
Average/night		10.8071	19.9214	26.2286	32.3786	40.3357
IPM8	Cabbage	101	100	180	55	35
IPM8	Cabbage	169	200	280	260	155
IPM8	Cabbage	129	105	183	104	39
IPM8	Cabbage	130	119	201	106	51
IPM8	Cabbage	160	160	255	191	125
IPM8	Cabbage	135	120	204	125	54
IPM8	Cabbage	140	130	206	131	60
IPM8	Cabbage	142	140	208	144	80
IPM8	Cabbage	143	150	225	152	97
IPM8	Cabbage	146	151	229	155	102
IPM8	Cabbage	147	152	240	180	104
IPM8	Cabbage	151	154	252	190	120
IPM8	Cabbage	160	160	255	191	125
IPM8	Cabbage	161	164	260	205	129
IPM8	Cabbage	165	165	270	207	130
IPM8	Cabbage	167	189	275	239	141
IPM8	Cabbage	169	200	280	260	155
IPM8	Cabbage	143	150	225	152	97
IPM8	Cabbage	142	140	208	144	80
IPM8	Cabbage	184	201	301	265	169
Average/wk		149.2	152.5	236.85	172.8	102.4
Average/night		21.3143	21.7857	33.8357	24.6857	14.6286
IPM9	Cabbage	39	38	55	86	75
IPM9	Cabbage	60	86	61	140	80
IPM9	Cabbage	79	100	70	142	96
IPM9	Cabbage	100	111	77	149	120
IPM9	Cabbage	100	115	78	175	121
IPM9	Cabbage	101	120	79	176	130
IPM9	Cabbage	108	129	80	180	134
IPM9	Cabbage	110	125	86	181	135
IPM9	Cabbage	111	128	119	195	140
IPM9	Cabbage	111	129	121	200	142
IPM9	Cabbage	115	140	138	210	148
IPM9	Cabbage	138	151	140	215	151
IPM9	Cabbage	139	153	142	220	183
IPM9	Cabbage	140	155	143	239	209
IPM9	Cabbage	145	160	146	240	228
IPM9	Cabbage	147	168	147	250	230
IPM9	Cabbage	147	170	150	260	240
IPM9	Cabbage	149	180	150	300	245
IPM9	Cabbage	179	181	180	305	249
IPM9	Cabbage	185	182	212	410	252
Average/wk		120.15	136.05	118.7	213.65	165.4
Average/night		17.1643	19.4357	16.9571	30.5214	23.6286
3. Costs associated to diamond back moth control	2. Costs associated to diamond back moth control
Farms	Plot size (m2)	Crops	Insecticides used FCP plots	Insecticides used IPM plots	Reported Insecticide applications in control plots	ReportedInsecticide Applications in MT plots	Cost per insecticide application ($)	Total cost insecticides MT ($)	Total cost insecticides Control($)	Total Cost Mass Trapping (phero.+trap+labour)	Total costs MT ($)	Cost per m2 MT($)	Total Cost Control (m2)	Cost m2 Control ($)
All evaluated and standarized management between farms	7000	Cabbage	Abamectin	Abamectin	36	13	50	650.07	1274	200	850.07	0.121439	1274	0.182
			Emamectin benzoate	Emamectin benzoate
			Rynaxypyr	Rynaxypyr
			Chlorpyriphos	Chlorpyriphos
			Thiocyclam Hydrogen Oxalate	Thiocyclam Hydrogen Oxalate
			Lufenuron + Profenofos	Lufenuron + Profenofos
			Bacillus thuringiensis	Spinetoram
			Chlorphenapyr	Fipronil
			Spinetoram
			Fipronil
			Oxadianize
	4. Economic Analysis
Markettable yield		Expected Yield (tons/ ha)
	FCP Control	58
	IPM	58
Gross Profit
		Price per ton ($)	Expected gross profit ($/ha)
	FCP Control	150	8700
	IPM	150	8700
Net Profit
	Total cost/ha
Control	FCP Control	1820
MT	IPM	1214.39
	Net profit ($/ha)
	FCP Control	6880
	IPM	7485.61
	Difference	605.614
	% difference	8.09038
